# Supplementary material for: Ultrathin Temporary Tattoo Electrodes Enable Prolonged Skin-Conformable EMG Sensing for Hip Exoskeleton Control
Source: Sensors (Basel). 2026 Apr 22;26(9):2587. doi: 10.3390/s26092587 (PMC13165618; doi:10.3390/s26092587)
Supplement: Supplementary file 1 [file sensors-26-02587-s001.zip]

Archive with 3 entries (3 files):
- Summary.txt
- ApplicationVideo.mov
- ReadMe.txt
