# Supplementary material for: Ultrathin Temporary Tattoo Electrodes Enable Prolonged Skin-Conformable EMG Sensing for Hip Exoskeleton Control
Source: Sensors (Basel). 2026 Apr 22;26(9):2587. doi: 10.3390/s26092587 (PMC13165618; doi:10.3390/s26092587)
Supplement: Supplementary file 1 [file sensors-26-02587-s001.zip › Summary.txt]

Title: Ultrathin Temporary Tattoo Electrodes Enable Comfortable, Prolonged EMG Sensing for Hip Exoskeleton Control

Duration: 1:49 minutes

Format: MP4

Resolution: 1920x1080, 30FPS

Summary:
The multimedia file showcases the procedure for the application of the tattoo electrode on the user's skin. Following that, the volitional mode (VM) control strategy, based on proportional EMG signal decoding, is demonstrated in real-time. A LabVIEW-based GUI displays the control signals and system response during the interaction.

System Requirements: Any video player compatible with MP4, e.g., VLC Media Player.
