# Supplementary material for: Ultrathin Temporary Tattoo Electrodes Enable Prolonged Skin-Conformable EMG Sensing for Hip Exoskeleton Control
Source: Sensors (Basel). 2026 Apr 22;26(9):2587. doi: 10.3390/s26092587 (PMC13165618; doi:10.3390/s26092587)
Supplement: Supplementary file 1 [file sensors-26-02587-s001.zip › ReadMe.txt]

Multimedia file: ApplicationVideo.mp4

Tested on: Windows 11 using VLC Media Player and Windows Media Player.

Created with: DaVinci Resolve 20

To play this video:
- Use any media player that supports MP4 files.
- Recommended players include VLC (Windows, macOS, Linux) or Windows Media Player.

Content overview:
The video shows the application of a temporary tattoo electrode, followed by the real-time execution of an EMG-based control strategy for an active hip exoskeleton. A LabVIEW interface is used for visualization.

No audio is present; annotations are embedded in the video.
